# Supplementary material for: Effect of Temperature and Light Intensity on the Polar Lipidome of Endophytic Brown Algae Streblonema corymbiferum and Streblonema sp. In Vitro
Source: Mar Drugs. 2022 Jun 29;20(7):428. doi: 10.3390/md20070428 (PMC9320489; doi:10.3390/md20070428)
Supplement: Supplementary file 1 [file marinedrugs-20-00428-s001.zip]

Archive with 1 entries (1 files):
- marinedrugs-1773755-supplementary.pdf
